# Supplementary material for: Plasticity of source-sink dynamics contributes to wheat yield stability
Source: Nat Commun. 2026 Apr 24;17:3781. doi: 10.1038/s41467-026-72330-x (PMC13109390; doi:10.1038/s41467-026-72330-x)
Supplement: Supplementary file 4 — Supplementary Data 1-3 [file 41467_2026_72330_MOESM4_ESM.xlsx]

## Sheet: DataS1
Supplementary Data S1: brief summary of cultivar information from different data sources.
data source	cultivar id	cultivar name	release year	breeder
BRIWECS1	1	Einstein	2004	Nickerson/Limagrain
	2	Oakley	2008	KWS UK Limited
	3	Jafet	2008	Sandra Senghaas-Kirschenlohr
	4	Claire	1999	Nickerson
	5	Rebell	2013	RAGT
	6	Memory	2013	Secobra Recherches
	7	Kurt	2013	LIMAGRAIN GmbH
	8	Zappa	2009	Ackermann Saatzucht
	9	Chevalier	2005	DSV
	10	Gordian	2013	Syngenta Seeds
	11	Mentor	2012	RAGT/Mellinger
	12	Meister	2010	RAGT/Mellinger
	13	KWS Santiago	2011	KWS Lochow
	15	Profilus	2008	RAGT/Mellinger
	17	KWS Pius	2010	KWS Lochow
	18	Paroli	2004	DSV
	19	Estivus	2012	Strube Saatzucht
	20	Kronjuwel	1980	Bayrische Saatzuchtgesellschaft
	21	Desamo	2013	Syngenta Seeds
	22	Carenius	2006	Eger/Dieckmann (EU)
	23	Mulan	2006	Nordsaat Saatzucht
	24	Kredo	2009	Nordsaat Saatzucht
	25	Nelson	2011	Saatzucht Schweiger
	26	Patras	2012	DSV
	27	G?tz	1978	Bayrische Saatzuchtgesellschaft
	28	Robigus	2004	KWS UK Limited, CPB Twyford Ltd
	29	Anapolis	2013	NORDSAAT Saatzuchtgesellschaft
	30	Solstice	2001	Limagrain UK Ltd
	31	Biscay	2000	Lochow-Petkus
	32	Capone	2012	LIMAGRAIN GmbH
	33	Tabasco	2008	v. Borris-Eckendorf
	34	Kometus	2011	Saatzucht Schweiger
	35	Cubus	2002	Lochow-Petkus
	36	Edward	2013	W. von Borries-Eckendorf
	37	Famulus	2010	DSV
	38	Dekan	1999	Lochow-Petkus
	39	SW Topper	2002	SW Seeds
	40	Matrix	2010	DSV
	41	Jenga	2007	Ackermann Saatzucht
	42	Linus	2010	RAGT/Mellinger
	44	Forum	2012	Nordsaat Saatzucht
	45	Colonia	2011	LIMAGRAIN GmbH
	46	Transit	1994	Saatzucht Josef Breun
	47	Potenzial	2006	DSV
	48	Gaucho	1993	USDA-ARS, Oklahoma AES
	49	Tarso	1992	Saatzucht Hadmersleben
	50	Hermann	2004	Limagrain-Nickerson
	51	Glaucus	2011	Strube Saatzucht
	52	Tuareg	2005	Nordsaat Saatzucht
	53	Atomic	2012	LIMAGRAIN GmbH
	54	Tobak	2011	W.v.Borries-Eckendorf
	55	Pionier	2013	Deutsche Saatveredelung
	56	Manager	2006	Saatzucht Schweiger GbR
	57	Gourmet	2013	Secobra Recherches
	58	Limes	2003	Innoseeds
	59	Ritmo	1993	Cebeco
	60	Kalahari	2010	LIMAGRAIN GmbH
	61	Intro	2011	RAGT 2N
	62	Oxal	2010	RAGT/Mellinger
	63	Zobel	2006	Syngenta Cereals GmbH
	64	Event	2009	Saatzucht Josef Breun
	65	Joker	2012	DSV
	66	Global	2009	RAGT/Mellinger
	67	Elixer	2012	v. Borris-Eckendorf
	68	Fedor	2007	W. von Borries-Eckendorf
	69	T?rkis	2004	Lantmaennen SW Seed Hadmersleben GmbH
	70	Skagen	2006	v. Borris-Eckendorf
	71	Greif	1989	Lochow-Petkus
	72	Esket	2007	RAGT/Mellinger
	73	Primus	2009	DSV
	74	Skalmeje	2006	KWS Lochow GmbH
	75	Genius	2010	Nordsaat Saatzucht
	76	Enorm	2002	Schweiger
	77	Florian	2010	Nordsaat Saatzucht
	78	Skater	2000	Limagrain-Nickerson
	79	Brilliant	2005	SW Seeds
	80	Inspiration	2007	Saatzucht Josef Breun GmbH & Co.KG
	81	Apertus	2013	Dr. Hermann Strube
	82	Ellvis	2002	Breun
	83	Edgar	2010	LIMAGRAIN GmbH
	84	Maris Huntsman	1975	Nordsaat
	85	SY Ferry	2012	Syngenta Seeds GmbH
	86	Landsknecht	2013	Secobra Recherches
	87	Sponsor	1994	Unisigma
	88	Impression	2005	Saatzucht Schweiger GbR
	89	Winnetou	2002	Saatzucht Firlbeck
	90	Toronto	1990	Strengs Erben
	91	Torrild	2005	v. Borris-Eckendorf
	92	Contra	1990	Saatzucht Breun
	93	Schamane	2005	Saatzucht Engelen Buechling e.K.
	94	Granada	1980	Schweiger
	95	KWS Cobalt	2013	KWS LOCHOW GMBH
	96	Tommi	2002	Nordsaat
	97	Saturn	1973	MPI
	98	Severin	1980	Bauer, G.
	99	JB Asano	2008	Saatzucht Josef Breun GmbH & Co.KG
	100	Kerubino	2004	Saatzucht Schmid Landau
	101	Arktis	2010	DSV
	102	Urban	1980	Bauer, G.
	103	Orestis	1988	Strube, Dr. H.
	104	Flair	1996	Schweiger
	105	Anthus	2005	KWS Lochow GmbH
	106	Bombus	2012	Secobra Recherches
	107	Lucius	2006	Secobra Recherches
	108	Herzog	1986	Saatzucht Breun
	109	Sorbas	1985	Strube, Dr. H.
	110	Tabor	1979	Strube
	111	Terrier	2001	Nickerson
	112	Magister	2005	Bauer
	113	Altos	2000	Syngenta Hadmersleben
	114	Progress	1969	Hege
	115	Xanthippe	2011	Sejet Planteforaedling I/S
	116	Avenir	2013	Saatzucht Josef Breun
	117	Pantus	1966	Streng
	118	Drifter	1999	Nickerson
	119	Joss	1972	Breustedt
	120	Kranich	1969	Lochow-Petkus
	121	Sperber	1982	Lochow-Petkus
	122	Discus	2007	Pflanzenzucht SaKa GmbH&Co.KG
	124	Obelisk	1987	Strube, Dr. H.
	125	Magnus	2000	Engelen Buechling
	126	Disponent	1975	Bayrische Saatzuchtgesellschaft
	127	Tambor	1993	Semundo
	128	Boxer	2013	Ackermann Saatzucht
	129	Sokrates	2001	Saatzucht Engelen
	130	Carisuper	1975	Heidenreich und Eger
	131	Rektor	1980	Firlbeck
	132	Alves	2010	SW Seeds
	133	NaturaStar	2002	Saatzucht Schweiger
	134	Alidos	1987	Saatzucht Hadmersleben
	135	Monopol	1975	Firlbeck
	136	Akratos	2004	Strube Saatzucht
	137	Knirps	1985	Semundo
	138	Bussard	1990	Lochow-Petkus
	139	Oberst	1980	Engelen Buechling
	141	Tiger	2001	Franck
	142	Ibis	1991	Lochow-Petkus
	143	Batis	1994	Strube, Dr. H.
	144	Topfit	1972	Strube, Dr. H.
	145	Akteur	2003	DSV
	146	Ludwig	1998	Franck
	147	Asketis	1998	Strube, Dr. H.
	148	Aristos	1997	Strube, Dr. H.
	149	Zentos	1989	Saatzucht Hadmersleben
	150	Diplomat	1966	Firlbeck
	151	Astron	1989	Strube, Dr. H.
	152	Basalt	1980	Hege, H.-U.
	153	Kormoran	1973	Lochow-Petkus
	154	Aron	1992	Semundo
	155	KWS Milaneco	2013	KWS LOCHOW GMBH
	156	Aszita	2005	Getreidez?chtung Peter Kunz
	157	Kobold	1978	Firlbeck
	158	Carimulti	1975	Heidenreich und Eger
	159	Admiral	1968	Firlbeck
	160	Vuka	1975	Franck
	161	Benno	1973	Bauer, G.
	162	Apollo	1984	Saatzucht Breun
	163	Aquila	1979	Nickerson
	164	Kanzler	1980	Engelen Buechling
	165	Kraka	1982	Petersen, A.S.
	166	Caribo	1968	Heidenreich und Eger
	167	Butaro	2009	LandbauschuleDottenfelderhof e.V./Spie?
	168	Konsul	1990	Svaloef Weibull
	169	Ares	1983	Strube, Dr. H.
	177	Caphorn	2000	RAGT 2 n
	178	Cordiale	2003	KWS UK Limited
	179	Apache	1997	Nickerson>Limagrain
	180	Premio	2006	RAGT
	181	Isengrain	1996	Florimond Desprez, WvB, Witt
	182	Alixan	2005	Limagrain
	183	Boregar	2007	RAGT 2 n
	185	Tremie	1991	Serasem>RAGT
	186	KWS Ferrum	2012	KWS LOCHOW GMBH
	188	Cardos	1998	Saatzucht Hadmersleben
	189	Soissons	1987	Florimond Desprez
	191	Arlequin	2007	Limagrain Verneuil Holding
	193	Camp Remy	1980	Unisigma
	196	Ivanka	1998	Institute of Field and Vegetable Crops, Novi Sad
	200	Orcas	2010	Secobra Recherches
	201	Nimbus	1975	Firlbeck
	202	Muskat	2010	DSV
	204	Rumor	2013	Dr. Hermann Strube
	207	Kontrast	1990	Saatzucht Hadmersleben
	208	WW 4180	2012	Saatzucht Josef Breun
	213	Pegassos	1994	Strube Saatzucht
	214	Hybred	2003	Nordsaat
	215	Hyland	2009	Nordsaat
	216	Hybery	2010	Saaten Union Recherche
	217	Hystar	2007	Saaten Union Recherche
	218	Hylux	2012	Saaten Union Recherche / Estr?es St Denis
	219	Piko	1994	NORDSAAT
BRIWECS2	20	Kronjuwel	1980	Bayrische Saatzuchtgesellschaft
	26	Patras	2012	DSV
	27	G?tz	1978	Bayrische Saatzuchtgesellschaft
	31	Biscay	2000	Lochow-Petkus
	38	Dekan	1999	Lochow-Petkus
	47	Potenzial	2006	DSV
	50	Hermann	2004	Limagrain-Nickerson
	54	Tobak	2011	W.v.Borries-Eckendorf
	56	Manager	2006	Saatzucht Schweiger GbR
	59	Ritmo	1993	Cebeco
	67	Elixer	2012	v. Borris-Eckendorf
	69	T?rkis	2004	Lantmaennen SW Seed Hadmersleben GmbH
	71	Greif	1989	Lochow-Petkus
	80	Inspiration	2007	Saatzucht Josef Breun GmbH & Co.KG
	92	Contra	1990	Saatzucht Breun
	96	Tommi	2002	Nordsaat
	99	JB Asano	2008	Saatzucht Josef Breun GmbH & Co.KG
	102	Urban	1980	Bauer, G.
	104	Flair	1996	Schweiger
	110	Tabor	1979	Strube
	114	Progress	1969	Hege
	118	Drifter	1999	Nickerson
	121	Sperber	1982	Lochow-Petkus
	124	Obelisk	1987	Strube, Dr. H.
	126	Disponent	1975	Bayrische Saatzuchtgesellschaft
	131	Rektor	1980	Firlbeck
	134	Alidos	1987	Saatzucht Hadmersleben
	135	Monopol	1975	Firlbeck
	138	Bussard	1990	Lochow-Petkus
	143	Batis	1994	Strube, Dr. H.
	145	Akteur	2003	DSV
	150	Diplomat	1966	Firlbeck
	153	Kormoran	1973	Lochow-Petkus
	158	Carimulti	1975	Heidenreich und Eger
	160	Vuka	1975	Franck
	162	Apollo	1984	Saatzucht Breun
	164	Kanzler	1980	Engelen Buechling
	166	Caribo	1968	Heidenreich und Eger
	169	Ares	1983	Strube, Dr. H.
	176	Mironovska 808	1963	Mironovskii institut selektsii i semenovodstva pshenitsy
	188	Cardos	1998	Saatzucht Hadmersleben
	205	Highbury	1968	Plant Breeding International Cambridge (PBIC)
	207	Kontrast	1990	Saatzucht Hadmersleben
	213	Pegassos	1994	Strube Saatzucht
	221	Julius	2008	KWS Lochow
	222	RGT Reform	2014	RAGT
	223	Benchmark	2015	Sejet
	224	Barranco	2016	Secobra
	225	Nordkap	2016	Nordsaat
	226	Porthus	2016	Strube
	227	Sheriff	2016	ISZ/Sejet
	228	Apostel	2016	Streng
Lichthardt	1	Einstein	2004	Nickerson/Limagrain
	2	Oakley	2008	KWS UK Limited
	3	Jafet	2008	Sandra Senghaas-Kirschenlohr
	4	Claire	1999	Nickerson
	5	Rebell	2013	RAGT
	6	Memory	2013	Secobra Recherches
	7	Kurt	2013	LIMAGRAIN GmbH
	8	Zappa	2009	Ackermann Saatzucht
	9	Chevalier	2005	DSV
	10	Gordian	2013	Syngenta Seeds
	11	Mentor	2012	RAGT/Mellinger
	12	Meister	2010	RAGT/Mellinger
	13	KWS Santiago	2011	KWS Lochow
	15	Profilus	2008	RAGT/Mellinger
	17	KWS Pius	2010	KWS Lochow
	18	Paroli	2004	DSV
	19	Estivus	2012	Strube Saatzucht
	20	Kronjuwel	1980	Bayrische Saatzuchtgesellschaft
	21	Desamo	2013	Syngenta Seeds
	22	Carenius	2006	Eger/Dieckmann (EU)
	23	Mulan	2006	Nordsaat Saatzucht
	24	Kredo	2009	Nordsaat Saatzucht
	25	Nelson	2011	Saatzucht Schweiger
	26	Patras	2012	DSV
	27	G?tz	1978	Bayrische Saatzuchtgesellschaft
	28	Robigus	2004	KWS UK Limited, CPB Twyford Ltd
	29	Anapolis	2013	NORDSAAT Saatzuchtgesellschaft
	30	Solstice	2001	Limagrain UK Ltd
	31	Biscay	2000	Lochow-Petkus
	32	Capone	2012	LIMAGRAIN GmbH
	33	Tabasco	2008	v. Borris-Eckendorf
	34	Kometus	2011	Saatzucht Schweiger
	35	Cubus	2002	Lochow-Petkus
	36	Edward	2013	W. von Borries-Eckendorf
	37	Famulus	2010	DSV
	38	Dekan	1999	Lochow-Petkus
	39	SW Topper	2002	SW Seeds
	40	Matrix	2010	DSV
	41	Jenga	2007	Ackermann Saatzucht
	42	Linus	2010	RAGT/Mellinger
	44	Forum	2012	Nordsaat Saatzucht
	45	Colonia	2011	LIMAGRAIN GmbH
	46	Transit	1994	Saatzucht Josef Breun
	47	Potenzial	2006	DSV
	48	Gaucho	1993	USDA-ARS, Oklahoma AES
	49	Tarso	1992	Saatzucht Hadmersleben
	50	Hermann	2004	Limagrain-Nickerson
	51	Glaucus	2011	Strube Saatzucht
	52	Tuareg	2005	Nordsaat Saatzucht
	53	Atomic	2012	LIMAGRAIN GmbH
	54	Tobak	2011	W.v.Borries-Eckendorf
	55	Pionier	2013	Deutsche Saatveredelung
	56	Manager	2006	Saatzucht Schweiger GbR
	57	Gourmet	2013	Secobra Recherches
	58	Limes	2003	Innoseeds
	59	Ritmo	1993	Cebeco
	60	Kalahari	2010	LIMAGRAIN GmbH
	61	Intro	2011	RAGT 2N
	62	Oxal	2010	RAGT/Mellinger
	63	Zobel	2006	Syngenta Cereals GmbH
	64	Event	2009	Saatzucht Josef Breun
	65	Joker	2012	DSV
	66	Global	2009	RAGT/Mellinger
	67	Elixer	2012	v. Borris-Eckendorf
	68	Fedor	2007	W. von Borries-Eckendorf
	69	T?rkis	2004	Lantmaennen SW Seed Hadmersleben GmbH
	70	Skagen	2006	v. Borris-Eckendorf
	71	Greif	1989	Lochow-Petkus
	72	Esket	2007	RAGT/Mellinger
	73	Primus	2009	DSV
	74	Skalmeje	2006	KWS Lochow GmbH
	75	Genius	2010	Nordsaat Saatzucht
	76	Enorm	2002	Schweiger
	77	Florian	2010	Nordsaat Saatzucht
	78	Skater	2000	Limagrain-Nickerson
	79	Brilliant	2005	SW Seeds
	80	Inspiration	2007	Saatzucht Josef Breun GmbH & Co.KG
	81	Apertus	2013	Dr. Hermann Strube
	82	Ellvis	2002	Breun
	83	Edgar	2010	LIMAGRAIN GmbH
	84	Maris Huntsman	1975	Nordsaat
	85	SY Ferry	2012	Syngenta Seeds GmbH
	86	Landsknecht	2013	Secobra Recherches
	87	Sponsor	1994	Unisigma
	88	Impression	2005	Saatzucht Schweiger GbR
	89	Winnetou	2002	Saatzucht Firlbeck
	90	Toronto	1990	Strengs Erben
	91	Torrild	2005	v. Borris-Eckendorf
	92	Contra	1990	Saatzucht Breun
	93	Schamane	2005	Saatzucht Engelen Buechling e.K.
	94	Granada	1980	Schweiger
	95	KWS Cobalt	2013	KWS LOCHOW GMBH
	96	Tommi	2002	Nordsaat
	97	Saturn	1973	MPI
	98	Severin	1980	Bauer, G.
	99	JB Asano	2008	Saatzucht Josef Breun GmbH & Co.KG
	100	Kerubino	2004	Saatzucht Schmid Landau
	101	Arktis	2010	DSV
	102	Urban	1980	Bauer, G.
	103	Orestis	1988	Strube, Dr. H.
	104	Flair	1996	Schweiger
	105	Anthus	2005	KWS Lochow GmbH
	106	Bombus	2012	Secobra Recherches
	107	Lucius	2006	Secobra Recherches
	108	Herzog	1986	Saatzucht Breun
	109	Sorbas	1985	Strube, Dr. H.
	110	Tabor	1979	Strube
	111	Terrier	2001	Nickerson
	112	Magister	2005	Bauer
	113	Altos	2000	Syngenta Hadmersleben
	114	Progress	1969	Hege
	115	Xanthippe	2011	Sejet Planteforaedling I/S
	116	Avenir	2013	Saatzucht Josef Breun
	117	Pantus	1966	Streng
	118	Drifter	1999	Nickerson
	119	Joss	1972	Breustedt
	120	Kranich	1969	Lochow-Petkus
	121	Sperber	1982	Lochow-Petkus
	122	Discus	2007	Pflanzenzucht SaKa GmbH&Co.KG
	124	Obelisk	1987	Strube, Dr. H.
	125	Magnus	2000	Engelen Buechling
	126	Disponent	1975	Bayrische Saatzuchtgesellschaft
	127	Tambor	1993	Semundo
	128	Boxer	2013	Ackermann Saatzucht
	129	Sokrates	2001	Saatzucht Engelen
	130	Carisuper	1975	Heidenreich und Eger
	131	Rektor	1980	Firlbeck
	132	Alves	2010	SW Seeds
	133	NaturaStar	2002	Saatzucht Schweiger
	134	Alidos	1987	Saatzucht Hadmersleben
	135	Monopol	1975	Firlbeck
	136	Akratos	2004	Strube Saatzucht
	137	Knirps	1985	Semundo
	138	Bussard	1990	Lochow-Petkus
	139	Oberst	1980	Engelen Buechling
	141	Tiger	2001	Franck
	142	Ibis	1991	Lochow-Petkus
	143	Batis	1994	Strube, Dr. H.
	144	Topfit	1972	Strube, Dr. H.
	145	Akteur	2003	DSV
	146	Ludwig	1998	Franck
	147	Asketis	1998	Strube, Dr. H.
	148	Aristos	1997	Strube, Dr. H.
	149	Zentos	1989	Saatzucht Hadmersleben
	150	Diplomat	1966	Firlbeck
	151	Astron	1989	Strube, Dr. H.
	152	Basalt	1980	Hege, H.-U.
	153	Kormoran	1973	Lochow-Petkus
	154	Aron	1992	Semundo
	155	KWS Milaneco	2013	KWS LOCHOW GMBH
	156	Aszita	2005	Getreidez?chtung Peter Kunz
	157	Kobold	1978	Firlbeck
	158	Carimulti	1975	Heidenreich und Eger
	159	Admiral	1968	Firlbeck
	160	Vuka	1975	Franck
	161	Benno	1973	Bauer, G.
	162	Apollo	1984	Saatzucht Breun
	163	Aquila	1979	Nickerson
	164	Kanzler	1980	Engelen Buechling
	165	Kraka	1982	Petersen, A.S.
	166	Caribo	1968	Heidenreich und Eger
	167	Butaro	2009	LandbauschuleDottenfelderhof e.V./Spie?
	168	Konsul	1990	Svaloef Weibull
	169	Ares	1983	Strube, Dr. H.
	177	Caphorn	2000	RAGT 2 n
	178	Cordiale	2003	KWS UK Limited
	179	Apache	1997	Nickerson>Limagrain
	180	Premio	2006	RAGT
	181	Isengrain	1996	Florimond Desprez, WvB, Witt
	182	Alixan	2005	Limagrain
	183	Boregar	2007	RAGT 2 n
	185	Tremie	1991	Serasem>RAGT
	186	KWS Ferrum	2012	KWS LOCHOW GMBH
	188	Cardos	1998	Saatzucht Hadmersleben
	189	Soissons	1987	Florimond Desprez
	191	Arlequin	2007	Limagrain Verneuil Holding
	193	Camp Remy	1980	Unisigma
	196	Ivanka	1998	Institute of Field and Vegetable Crops, Novi Sad
	200	Orcas	2010	Secobra Recherches
	201	Nimbus	1975	Firlbeck
	202	Muskat	2010	DSV
	204	Rumor	2013	Dr. Hermann Strube
	207	Kontrast	1990	Saatzucht Hadmersleben
	208	WW 4180	2012	Saatzucht Josef Breun
	213	Pegassos	1994	Strube Saatzucht
	214	Hybred	2003	Nordsaat
	215	Hyland	2009	Nordsaat
	216	Hybery	2010	Saaten Union Recherche
	217	Hystar	2007	Saaten Union Recherche
	218	Hylux	2012	Saaten Union Recherche / Estr?es St Denis
	219	Piko	1994	NORDSAAT
PhenoPlast	12	Meister	2010	RAGT/Mellinger
	13	KWS Santiago	2011	KWS Lochow
	18	Paroli	2004	DSV
	26	Patras	2012	DSV
	29	Anapolis	2013	NORDSAAT Saatzuchtgesellschaft
	31	Biscay	2000	Lochow-Petkus
	35	Cubus	2002	Lochow-Petkus
	44	Forum	2012	Nordsaat Saatzucht
	47	Potenzial	2006	DSV
	48	Gaucho	1993	USDA-ARS, Oklahoma AES
	49	Tarso	1992	Saatzucht Hadmersleben
	50	Hermann	2004	Limagrain-Nickerson
	54	Tobak	2011	W.v.Borries-Eckendorf
	55	Pionier	2013	Deutsche Saatveredelung
	60	Kalahari	2010	LIMAGRAIN GmbH
	61	Intro	2011	RAGT 2N
	66	Global	2009	RAGT/Mellinger
	67	Elixer	2012	v. Borris-Eckendorf
	80	Inspiration	2007	Saatzucht Josef Breun GmbH & Co.KG
	83	Edgar	2010	LIMAGRAIN GmbH
	87	Sponsor	1994	Unisigma
	88	Impression	2005	Saatzucht Schweiger GbR
	90	Toronto	1990	Strengs Erben
	92	Contra	1990	Saatzucht Breun
	97	Saturn	1973	MPI
	99	JB Asano	2008	Saatzucht Josef Breun GmbH & Co.KG
	100	Kerubino	2004	Saatzucht Schmid Landau
	103	Orestis	1988	Strube, Dr. H.
	105	Anthus	2005	KWS Lochow GmbH
	108	Herzog	1986	Saatzucht Breun
	109	Sorbas	1985	Strube, Dr. H.
	111	Terrier	2001	Nickerson
	118	Drifter	1999	Nickerson
	119	Joss	1972	Breustedt
	126	Disponent	1975	Bayrische Saatzuchtgesellschaft
	130	Carisuper	1975	Heidenreich und Eger
	134	Alidos	1987	Saatzucht Hadmersleben
	136	Akratos	2004	Strube Saatzucht
	150	Diplomat	1966	Firlbeck
	161	Benno	1973	Bauer, G.
	166	Caribo	1968	Heidenreich und Eger
	178	Cordiale	2003	KWS UK Limited
	180	Premio	2006	RAGT
	193	Camp Remy	1980	Unisigma
	201	Nimbus	1975	Firlbeck
	213	Pegassos	1994	Strube Saatzucht
	221	Julius	2008	KWS Lochow
	222	RGT Reform	2014	RAGT
	225	Nordkap	2016	Nordsaat
	229	Asory	2018	DANKO
WheatSouSi1	12	Meister	2010	RAGT/Mellinger
	13	KWS Santiago	2011	KWS Lochow
	18	Paroli	2004	DSV
	26	Patras	2012	DSV
	29	Anapolis	2013	NORDSAAT Saatzuchtgesellschaft
	31	Biscay	2000	Lochow-Petkus
	35	Cubus	2002	Lochow-Petkus
	44	Forum	2012	Nordsaat Saatzucht
	47	Potenzial	2006	DSV
	48	Gaucho	1993	USDA-ARS, Oklahoma AES
	49	Tarso	1992	Saatzucht Hadmersleben
	50	Hermann	2004	Limagrain-Nickerson
	54	Tobak	2011	W.v.Borries-Eckendorf
	55	Pionier	2013	Deutsche Saatveredelung
	60	Kalahari	2010	LIMAGRAIN GmbH
	61	Intro	2011	RAGT 2N
	66	Global	2009	RAGT/Mellinger
	67	Elixer	2012	v. Borris-Eckendorf
	80	Inspiration	2007	Saatzucht Josef Breun GmbH & Co.KG
	83	Edgar	2010	LIMAGRAIN GmbH
	87	Sponsor	1994	Unisigma
	88	Impression	2005	Saatzucht Schweiger GbR
	90	Toronto	1990	Strengs Erben
	92	Contra	1990	Saatzucht Breun
	97	Saturn	1973	MPI
	99	JB Asano	2008	Saatzucht Josef Breun GmbH & Co.KG
	100	Kerubino	2004	Saatzucht Schmid Landau
	103	Orestis	1988	Strube, Dr. H.
	105	Anthus	2005	KWS Lochow GmbH
	108	Herzog	1986	Saatzucht Breun
	109	Sorbas	1985	Strube, Dr. H.
	111	Terrier	2001	Nickerson
	118	Drifter	1999	Nickerson
	119	Joss	1972	Breustedt
	126	Disponent	1975	Bayrische Saatzuchtgesellschaft
	130	Carisuper	1975	Heidenreich und Eger
	134	Alidos	1987	Saatzucht Hadmersleben
	136	Akratos	2004	Strube Saatzucht
	150	Diplomat	1966	Firlbeck
	161	Benno	1973	Bauer, G.
	166	Caribo	1968	Heidenreich und Eger
	178	Cordiale	2003	KWS UK Limited
	180	Premio	2006	RAGT
	193	Camp Remy	1980	Unisigma
	201	Nimbus	1975	Firlbeck
	213	Pegassos	1994	Strube Saatzucht
	221	Julius	2008	KWS Lochow
	222	RGT Reform	2014	RAGT
	225	Nordkap	2016	Nordsaat
	229	Asory	2018	DANKO
WheatSouSi2	12	Meister	2010	RAGT/Mellinger
	13	KWS Santiago	2011	KWS Lochow
	18	Paroli	2004	DSV
	26	Patras	2012	DSV
	29	Anapolis	2013	NORDSAAT Saatzuchtgesellschaft
	31	Biscay	2000	Lochow-Petkus
	35	Cubus	2002	Lochow-Petkus
	44	Forum	2012	Nordsaat Saatzucht
	47	Potenzial	2006	DSV
	48	Gaucho	1993	USDA-ARS, Oklahoma AES
	49	Tarso	1992	Saatzucht Hadmersleben
	50	Hermann	2004	Limagrain-Nickerson
	54	Tobak	2011	W.v.Borries-Eckendorf
	55	Pionier	2013	Deutsche Saatveredelung
	60	Kalahari	2010	LIMAGRAIN GmbH
	61	Intro	2011	RAGT 2N
	66	Global	2009	RAGT/Mellinger
	67	Elixer	2012	v. Borris-Eckendorf
	80	Inspiration	2007	Saatzucht Josef Breun GmbH & Co.KG
	83	Edgar	2010	LIMAGRAIN GmbH
	87	Sponsor	1994	Unisigma
	88	Impression	2005	Saatzucht Schweiger GbR
	90	Toronto	1990	Strengs Erben
	92	Contra	1990	Saatzucht Breun
	97	Saturn	1973	MPI
	99	JB Asano	2008	Saatzucht Josef Breun GmbH & Co.KG
	100	Kerubino	2004	Saatzucht Schmid Landau
	103	Orestis	1988	Strube, Dr. H.
	105	Anthus	2005	KWS Lochow GmbH
	108	Herzog	1986	Saatzucht Breun
	109	Sorbas	1985	Strube, Dr. H.
	111	Terrier	2001	Nickerson
	118	Drifter	1999	Nickerson
	119	Joss	1972	Breustedt
	126	Disponent	1975	Bayrische Saatzuchtgesellschaft
	130	Carisuper	1975	Heidenreich und Eger
	134	Alidos	1987	Saatzucht Hadmersleben
	136	Akratos	2004	Strube Saatzucht
	150	Diplomat	1966	Firlbeck
	161	Benno	1973	Bauer, G.
	166	Caribo	1968	Heidenreich und Eger
	178	Cordiale	2003	KWS UK Limited
	180	Premio	2006	RAGT
	193	Camp Remy	1980	Unisigma
	201	Nimbus	1975	Firlbeck
	213	Pegassos	1994	Strube Saatzucht
	221	Julius	2008	KWS Lochow
	222	RGT Reform	2014	RAGT
	225	Nordkap	2016	Nordsaat
	229	Asory	2018	DANKO

## Sheet: DataS2
Supplementary Table S2: Summary of traits, their abbreviations, meanings, data sources, phenological stages, range of year releases, number of environments, absolute and relative breeding progresses in this data-synthesis. All traits are grouped in four category: 1) Source traits, 2) Source/Sink traits, 3) Sink traits and 4) Other traits. Different aspects of each category are further classified …
type	sub category	trait	meaning	data source	Stage	release year	n	absolute breeding progress	relative breeding progress
Source	Light Interception	K (unitless)	light extinction coefficient	Lichthardt	31-87	1966 2013	19	-2e-04 (-0.001~9e-04)	0.99 (0.46~1.2)
		LA (cm2)	single leaf area of seedling	PhenoPlast,WheatSouSi1	29 49	1966 2018	5	-0.03 (-0.02~0.06)	0.89 (0.84~1.1)
		LAI (m2/m2)	leaf area index	Lichthardt	31-87	1966 2013	19	0.006 (-0.003~0.02)	1 (0.91~1.2)
		LIE (unitless)	light interception efficiency	Lichthardt,BRIWECS1,BRIWECS2	31-87	1963 2016	30	3e-04 (-1.4e-06~8e-04)	1 (0.96~1.1)
		LL (cm)	length of single leaf (seedling and flag leaves)	BRIWECS2,Lichthardt,PhenoPlast,WheatSouSi1	29 49	1963 2018	7	-0.01 (-0.001~-0.11)	0.98 (0.77~1)
		LW (cm)	width of single leaf (seedling and flag leaves)	BRIWECS2,Lichthardt,PhenoPlast,WheatSouSi1	29 49	1963 2018	7	-9e-04 (-0.001~0.004)	0.95 (0.88~1.1)
		LW ratio (%)	length to width ratio	BRIWECS2,Lichthardt,PhenoPlast	29 49	1963 2018	6	0.002 (-0.06~0.18)	1 (0.79~1.1)
		TA (°)	tiller angle measured from the vertical axis of canopy	PhenoPlast	29 49	1966 2018	4	0.04 (-0.02~2e-04)	1 (0.96~1.2)
	Light Use	Dr (°Cd-1)	chlorophyll degradation rate	PhenoPlast		1966 2018	3	-7.4e-06 (-1.2e-05~-7.4e-06)	0.96 (0.94~0.97)
		GCD (°Cd)	green canopy duration: thermal sum from heading to 50% canopy senescence	BRIWECS2,Lichthardt	61-87	1963 2016	7	0.92 (0.73~2.7)	1.1 (1~1.2)
		GCD.S (unitless)	GCD slope, representing the speed of canopy senescence	BRIWECS2,Lichthardt	61-87	1963 2016	7	0.3 (-0.06~0.41)	1.3 (0.96~1.5)
		Gs max (mol /m2 s)	maximal stomatal conductance based on morphological traits	WheatSouSi2,PhenoPlast,WheatSouSi1		1966 2018	26	0.001 (-0.001~9e-04)	1.1 (0.93~1.2)
		LMA (mg/cm2)	leaf mass per area	PhenoPlast	29 49	1966 2018	4	0.002 (-0.004~0.005)	1 (0.96~1.1)
		LUE (g/MJ)	light use efficiency	BRIWECS1,BRIWECS2		1963 2016	11	0.003 (0.002~0.005)	1.1 (1~1.1)
		S max (mmol N m-2 °Cd-1)	maximal chlorophyll synthetic rate	PhenoPlast		1966 2018	3	4e-04 (-3e-04~4e-04)	1 (0.99~1.1)
		SD (stomata/µm-2)	stomatal density	WheatSouSi2,PhenoPlast,WheatSouSi1		1966 2018	26	0.04 (-0.03~0.17)	1.1 (0.88~1.3)
		SL (µm)	stomatal length	WheatSouSi2,PhenoPlast,WheatSouSi1		1966 2018	26	0.03 (-0.008~0.06)	1 (0.97~1)
		SPAD (unitless)	chlorophyll concentration	BRIWECS2,Lichthardt,PhenoPlast	29 49	1963 2018	12	0.06 (0.004~0.1)	1 (1~1.1)
		SS (µm2)	stomatal size	WheatSouSi2,PhenoPlast,WheatSouSi1		1966 2018	26	3.7 (-0.77~6)	1 (0.95~1.1)
		SW (µm)	stomatal width	WheatSouSi2,PhenoPlast,WheatSouSi1		1966 2018	26	0.02 (-0.01~0.07)	1 (0.96~1.1)
		Td (°Cd-1)	longevity parameter of chlorophyll	PhenoPlast		1966 2018	3	-6.5e-06 (-1.8e-05~-6.5e-06)	0.97 (0.91~1)
	Fungi	DTR (%)	leaf area infected by tan spot	BRIWECS1,BRIWECS2	31-71	1963 2016	17	7e-04 (-0.001~7e-04)	1.1 (0.05~1.7)
		Leaf rust (%)	leaf area infected by leaf rust	BRIWECS1,BRIWECS2	31-71	1963 2016	36	-0.005 (-0.002~9e-04)	0.83 (-2.3~1.8)
		Powdery mildew (%)	leaf area infected by powdery mildew	BRIWECS1,BRIWECS2	31-71	1963 2016	33	-0.03 (-0.002~7e-04)	0.47 (-0.16~1.3)
		Septoria (%)	leaf area infected by Septoria	BRIWECS1,BRIWECS2	31-71	1963 2016	43	-0.005 (-0.002~0.03)	0.89 (-0.02~1.2)
		Stripe rust (%)	leaf area infected by stripe rust	BRIWECS1,BRIWECS2	31-71	1963 2016	60	-0.01 (-0.001~9e-04)	0.67 (-0.04~3.3)
Source/Sink	Canopy	DM.Canopy (g)	dry matter of shoot	PhenoPlast	29 49	1966 2018	4	-9e-04 (-0.001~3.0e-05)	0.85 (0.82~1)
		DM.L3 (mg)	dry matter of 3rd leaf	PhenoPlast	29 49	1966 2018	4	-0.07 (-0.03~-0.27)	0.92 (0.79~0.96)
		DM.all.59 (dt/ha)	dry matter of shoot at BBCH59	BRIWECS2	59	1963 2016	4	0.15 (0.08~0.19)	1.1 (1~1.1)
		DM.leaf.59 (dt/ha)	dry matter of leaf at BBCH59	BRIWECS2	59	1963 2016	4	-0.005 (-0.02~0.02)	0.99 (0.85~1)
		DM.stem.59 (dt/ha)	dry matter of stem at BBCH59	BRIWECS2	59	1963 2016	4	0.12 (0.09~0.17)	1.1 (1.1~1.2)
		DM.straw.59 (dt/ha)	dry matter of straw at BBCH59	BRIWECS2	59	1963 2016	4	0.09 (0.06~0.15)	1.1 (1~1.1)
		DM.straw.87 (dt/ha)	dry matter of straw at BBCH87	BRIWECS1,BRIWECS2	87	1963 2016	89	-0.008 (-0.002~0.45)	1 (0.82~1.2)
		Height (cm)	plant height	BRIWECS1,BRIWECS2,PhenoPlast	29 49	1963 2018	96	-0.19 (-0.009~0.06)	0.91 (0.81~1)
		Tiller (1/m2)	number of tiller	BRIWECS2,PhenoPlast	29 59	1963 2018	18	0.002 (-0.002~0.53)	1 (0.95~1.1)
	Nutrient	N.leaf (mg/g)	nitrogen concentration in leaf at BBCH59	BRIWECS2	59	1963 2016	1	0.01	1
		N.spike (mg/g)	nitrogen concentration in spike at BBCH59	BRIWECS2	59	1963 2016	1	0.006	1
		N.stem (mg/g)	nitrogen concentration in stem at BBCH59	BRIWECS2	59	1963 2016	1	-0.002	0.99
		WSC.leaf (mg/g)	water soluble carbohydrate of leaf at BBCH59	BRIWECS2	59	1963 2016	1	0.23	1.1
		WSC.spike (mg/g)	water soluble carbohydrate of spike at BBCH59	BRIWECS2	59	1963 2016	1	0.62	1.1
		WSC.stem (mg/g)	water soluble carbohydrate of stem at BBCH59	BRIWECS2	59	1963 2016	1	0.56	1.1
		WSC.tiller (mg/g)	water soluble carbohydrate of tiller at BBCH65	WheatSouSi1	65	1966 2018	1	1.6	1.3
Sink	Spike	DM.spike.59 (dt/ha)	dry matter of spike at BBCH59	BRIWECS2	59	1963 2016	4	0.05 (0.03~0.06)	1.1 (1.1~1.2)
		DM.spike.87 (dt/ha)	dry matter of spike at BBCH87	BRIWECS2	87	1963 2016	4	0.38 (0.27~0.52)	1.2 (1.1~1.3)
		GN (*10^5/ m2)	grain number	BRIWECS1,BRIWECS2	harvest	1963 2016	90	6.2 (-1.8~9.6)	1.2 (0.96~1.5)
		GpS (10^5 m-2)	grain per spike	BRIWECS1,BRIWECS2	harvest	1963 2016	83	0.13 (-0.006~0.33)	1.2 (0.83~1.3)
		SN (10^5 m-2)	spike number at harvest	BRIWECS1,BRIWECS2	harvest	1963 2016	87	0.2 (-0.03~2.1)	1 (0.91~1.2)
		SN.59 (10^5 m-2)	spike number at BBCH59	BRIWECS2	59	1963 2016	4	0.63 (0.37~0.84)	1.1 (1~1.1)
		SN.tiller ratio (%)	ratio of spike number at maturity versus tiller number at anthesis	BRIWECS2	59-87	1963 2016	4	-4e-04 (-0.002~7.0e-06)	0.99 (0.94~1)
		TGW (g/1000 grain)	thousand grain weight	BRIWECS1,BRIWECS2	harvest	1963 2016	90	0.03 (-0.004~6e-04)	1 (0.96~1.1)
		Fusarium (%)	spike area infected by Fusarium head blight	BRIWECS1,BRIWECS2	31-71	1963 2016	20	-0.003 (-0.002~7e-04)	0.95 (0.74~1.4)
Other	Phenology	BBCH 59-87 (°Cd)	post-anthesis duration	BRIWECS1,BRIWECS2	87	1963 2016	29	0.71 (-0.17~1.6)	1 (0.96~1.1)
		BBCH59 (°Cd)	thermal sum of heading date	BRIWECS1,BRIWECS2	59	1963 2016	53	-0.34 (-0.006~0.4)	0.99 (0.97~1)
		BBCH87 (°Cd)	thermal sum of maturity date	BRIWECS1,BRIWECS2	87	1963 2016	31	-0.05 (-0.02~0.74)	1 (0.97~1)
	Quality	Crude protein (g/g)	crude protein content	BRIWECS1,BRIWECS2	harvest	1963 2016	97	-0.02 (-0.002~9.9e-05)	0.94 (0.87~1)
		Falling number (s)	falling number	BRIWECS1,BRIWECS2	harvest	1963 2016	44	0.25 (-0.004~1.8)	1 (0.73~1.4)
		Protein yield (t/ha)	protein yield	BRIWECS1,BRIWECS2	harvest	1963 2016	97	0.02 (0.003~0.1)	1.1 (1~1.4)
		Sedimentation (ml)	sedimentation	BRIWECS1,BRIWECS2	harvest	1963 2016	97	0.005 (-0.006~0.09)	1 (0.76~1.2)
	Yield	DM.all.87 (dt/ha)	dry matter of shoot at BBCH87	BRIWECS1,BRIWECS2	87	1963 2016	89	0.31 (-0.007~0.82)	1.1 (0.94~1.3)
		GY (dt/ha)	grain yield	BRIWECS1,BRIWECS2	harvest	1963 2016	102	0.29 (0.07~0.64)	1.2 (1~1.5)
		HI (unitless)	harvest index	BRIWECS1,BRIWECS2	harvest	1963 2016	89	0.001 (-1.5e-05~9e-04)	1.1 (1~1.3)

## Sheet: DataS3
Supplementary Table S3: Full Ghat selection statistics across environments. For each trait and environment combination, the permutation-based Ghat statistics, associated p-value, and Pearson correlation coefficient (r) between marker effects and allele frequency changes are reported. The Ghat statistic tests for directional selection based on aggregated marker effect - allele frequency covariance…
Type	Subcategory	Trait	Treatment	Data Source	Ghat Statistic	p value	r
source	light interception	TA	HTHL	PP	-1e-04	0.11	-0.15
		TA	HTLL	PP	-3e-04	3.8e-05	-0.38
		TA	LTHL	PP	1e-04	0.03	0.19
		TA	LTLL	PP	-7.3e-05	0.06	-0.18
		LAI	HN_WF_RF	LH	-4.4e-06	0.39	-0.08
		LIE	HN_NF_RF	BW1	2.6e-07	0.46	0.07
		LIE	HN_WF_RF	BW1	5.1e-07	0.22	0.11
		LIE	LN_NF_RF	BW1	-5.5e-07	0.37	-0.09
		LIE	HN_NF_RF	BW2	6.7e-07	1.2e-08	0.53
		LIE	HN_WF_RF	BW2	6.2e-07	3.0e-08	0.51
		LIE	LN_NF_RF	BW2	1.5e-07	0.19	0.12
		LIE	LN_WF_RF	BW2	4.9e-07	4e-04	0.32
		LIE	HN_WF_RF	LH	-5.4e-07	0.05	-0.19
		LW ratio	HN_WF_RF	BW2	-2.6e-06	0.72	-0.03
		LW ratio	LN_WF_RF	BW2	-5.7e-05	0.03	-0.19
		LW ratio	HN_WF_RF	LH	7.1e-05	0.005	0.27
		LW ratio	HTLL	PP	2.4e-05	0.54	0.06
		LW ratio	LTHL	PP	6.0e-05	0.005	0.27
		LW ratio	LTLL	PP	9.7e-05	0.06	0.17
		K	HN_WF_RF	LH	-1.1e-06	0.02	-0.24
		LW	HN_WF_RF	BW2	-5.7e-06	2e-04	-0.32
		LW	LN_WF_RF	BW2	-2.8e-06	0.04	-0.19
		LW	HN_WF_RF	LH	-7.0e-06	0.02	-0.21
		LW	HTLL	PP	-7.3e-08	0.84	-0.02
		LW	LTHL	PP	-1.5e-06	0.002	-0.29
		LW	LTLL	PP	-9.7e-07	0.07	-0.18
		LW	HN_WF_RF	WS1	4.7e-07	0.75	0.03
		LA	HTHL	PP	-1.8e-05	0.35	-0.09
		LA	HTLL	PP	-6.6e-06	0.56	-0.05
		LA	LTHL	PP	-1.7e-05	0.06	-0.17
		LA	LTLL	PP	-2.9e-05	0.09	-0.16
		LA	HN_WF_RF	WS1	3.7e-05	0.12	0.14
		LL	HN_WF_RF	BW2	-4.7e-05	0.001	-0.31
		LL	LN_WF_RF	BW2	-1e-04	0.01	-0.23
		LL	HN_WF_RF	LH	6.5e-05	0.04	0.19
		LL	HTLL	PP	9.4e-06	0.68	0.04
		LL	LTHL	PP	1.5e-06	0.89	0.01
		LL	LTLL	PP	-3.4e-06	0.88	-0.01
		LL	HN_WF_RF	WS1	8.5e-06	0.46	0.08
	light use	GCD.S	HN_NF_RF	BW2	3e-04	4.4e-07	0.47
		GCD.S	HN_WF_RF	BW2	1e-04	6.0e-05	0.37
		GCD.S	LN_NF_RF	BW2	6e-04	5.3e-09	0.52
		GCD.S	LN_WF_RF	BW2	5e-04	1.3e-07	0.49
		GCD.S	HN_WF_RF	LH	5e-04	0.09	0.16
		GCD	HN_NF_RF	BW2	0.001	3.0e-06	0.44
		GCD	HN_WF_RF	BW2	0.002	3.4e-07	0.47
		GCD	LN_NF_RF	BW2	0.002	2.9e-05	0.42
		GCD	LN_WF_RF	BW2	0.002	7.3e-05	0.37
		GCD	HN_WF_RF	LH	0.004	9e-04	0.29
		LUE	HN_NF_RF	BW1	1.8e-06	0.54	0.06
		LUE	HN_WF_RF	BW1	2.3e-06	0.36	0.09
		LUE	LN_NF_RF	BW1	2.4e-07	0.92	0.01
		LUE	HN_NF_RF	BW2	6.8e-06	2.3e-09	0.58
		LUE	HN_WF_RF	BW2	3.2e-06	2e-04	0.35
		LUE	LN_NF_RF	BW2	3.7e-06	3e-04	0.35
		LUE	LN_WF_RF	BW2	3.2e-06	0.003	0.31
		SPAD	HN_NF_RF	BW2	6.5e-05	0.003	0.27
		SPAD	HN_WF_RF	BW2	5.6e-05	0.007	0.25
		SPAD	LN_NF_RF	BW2	7.7e-05	3e-04	0.34
		SPAD	LN_WF_RF	BW2	7.2e-05	3e-04	0.36
		SPAD	HN_WF_RF	LH	4.7e-05	0.43	0.08
		SPAD	HTHL	PP	-4.7e-05	0.12	-0.15
		SPAD	HTLL	PP	2.9e-05	0.32	0.09
		SPAD	LTHL	PP	-2.4e-05	0.47	-0.07
		SPAD	LTLL	PP	-1.6e-05	0.35	-0.09
		Gs max	HTHL.abaxial	PP	1.5e-06	0.02	0.22
		Gs max	HTHL.adaxial	PP	1.2e-06	0.02	0.2
		Gs max	HTLL.abaxial	PP	7.5e-07	0.2	0.12
		Gs max	HTLL.adaxial	PP	2.5e-07	0.57	0.05
		Gs max	LTHL.abaxial	PP	-1.4e-07	0.77	-0.03
		Gs max	LTHL.adaxial	PP	7.8e-07	0.07	0.16
		Gs max	LTLL.abaxial	PP	-2.9e-07	0.57	-0.05
		Gs max	LTLL.adaxial	PP	5.0e-07	0.14	0.14
		Gs max	HN_WF_RF.abaxial	WS1	-9.1e-08	0.89	-0.01
		Gs max	HN_WF_RF.adaxial	WS1	-5.2e-07	0.42	-0.07
		Gs max	WS.L3.abaxial	WS2	-2.3e-06	0.01	-0.27
		Gs max	WS.L3.adaxial	WS2	2.1e-06	0.006	0.26
		Gs max	WS.L6.abaxial	WS2	4.2e-08	0.94	0.008
		Gs max	WS.L6.adaxial	WS2	-7.0e-08	0.92	-0.01
		Gs max	WW.L3.abaxial	WS2	1.1e-06	0.18	0.14
		Gs max	WW.L3.adaxial	WS2	1.2e-06	0.02	0.23
		Gs max	WW.L6.abaxial	WS2	1.2e-07	0.81	0.02
		Gs max	WW.L6.adaxial	WS2	1.6e-07	0.75	0.03
		SD	HTHL.abaxial	PP	8.3e-05	0.03	0.21
		SD	HTHL.adaxial	PP	7.7e-05	0.02	0.22
		SD	HTLL.abaxial	PP	1.9e-05	0.46	0.07
		SD	HTLL.adaxial	PP	-1.0e-05	0.59	-0.05
		SD	LTHL.abaxial	PP	-5.2e-06	0.81	-0.02
		SD	LTHL.adaxial	PP	2.1e-05	0.31	0.1
		SD	LTLL.abaxial	PP	-1.5e-05	0.55	-0.05
		SD	LTLL.adaxial	PP	2.3e-06	0.9	0.01
		SD	HN_WF_RF.abaxial	WS1	-1.3e-05	0.71	-0.03
		SD	HN_WF_RF.adaxial	WS1	-2.1e-05	0.67	-0.04
		SD	WS.L3.abaxial	WS2	-1e-04	0.002	-0.27
		SD	WS.L3.adaxial	WS2	4.1e-05	0.37	0.09
		SD	WS.L6.abaxial	WS2	-5.8e-05	0.07	-0.18
		SD	WS.L6.adaxial	WS2	-8.6e-05	0.02	-0.21
		SD	WW.L3.abaxial	WS2	8.4e-05	0.06	0.19
		SD	WW.L3.adaxial	WS2	8.5e-05	0.02	0.21
		SD	WW.L6.abaxial	WS2	3.8e-06	0.87	0.01
		SD	WW.L6.adaxial	WS2	-1.1e-05	0.67	-0.04
		SS	HTHL.abaxial	PP	7e-04	0.72	0.03
		SS	HTHL.adaxial	PP	0.002	0.29	0.1
		SS	HTLL.abaxial	PP	0.002	0.32	0.1
		SS	HTLL.adaxial	PP	0.001	0.65	0.04
		SS	LTHL.abaxial	PP	-3e-04	0.88	-0.01
		SS	LTHL.adaxial	PP	0.001	0.5	0.06
		SS	LTLL.abaxial	PP	0.003	0.13	0.14
		SS	LTLL.adaxial	PP	0.003	0.23	0.12
		SS	HN_WF_RF.abaxial	WS1	0.003	0.16	0.14
		SS	HN_WF_RF.adaxial	WS1	0.002	0.19	0.12
		SS	WS.L3.abaxial	WS2	8e-04	0.68	0.04
		SS	WS.L3.adaxial	WS2	0.002	0.32	0.09
		SS	WS.L6.abaxial	WS2	0.004	0.02	0.21
		SS	WS.L6.adaxial	WS2	0.005	0.008	0.24
		SS	WW.L3.abaxial	WS2	-0.004	0.05	-0.17
		SS	WW.L3.adaxial	WS2	-6e-04	0.72	-0.04
		SS	WW.L6.abaxial	WS2	7e-04	0.64	0.04
		SS	WW.L6.adaxial	WS2	0.002	0.27	0.1
		LMA	HTHL	PP	-2.4e-06	0.21	-0.12
		LMA	HTLL	PP	4.1e-06	0.24	0.11
		LMA	LTHL	PP	-8.0e-06	0.001	-0.31
		LMA	LTLL	PP	2.4e-06	0.19	0.12
		SW	HTHL.abaxial	PP	1.8e-05	0.35	0.09
		SW	HTHL.adaxial	PP	3.6e-05	0.07	0.17
		SW	HTLL.abaxial	PP	1.7e-05	0.35	0.09
		SW	HTLL.adaxial	PP	5.9e-06	0.76	0.03
		SW	LTHL.abaxial	PP	-2.1e-06	0.91	-0.01
		SW	LTHL.adaxial	PP	1.1e-05	0.48	0.07
		SW	LTLL.abaxial	PP	3.0e-05	0.12	0.16
		SW	LTLL.adaxial	PP	1.8e-05	0.24	0.11
		SW	HN_WF_RF.abaxial	WS1	2.7e-05	0.15	0.14
		SW	HN_WF_RF.adaxial	WS1	3.7e-05	0.07	0.17
		SW	WS.L3.abaxial	WS2	4.4e-06	0.81	0.02
		SW	WS.L3.adaxial	WS2	-1.2e-06	0.92	-0.009
		SW	WS.L6.abaxial	WS2	5.7e-06	0.69	0.04
		SW	WS.L6.adaxial	WS2	1.9e-05	0.3	0.09
		SW	WW.L3.abaxial	WS2	-2.2e-05	0.19	-0.12
		SW	WW.L3.adaxial	WS2	3.3e-06	0.78	0.02
		SW	WW.L6.abaxial	WS2	3.2e-06	0.83	0.02
		SW	WW.L6.adaxial	WS2	6.8e-06	0.68	0.04
		S max	CC	PP	2.2e-07	0.72	0.03
		S max	FL	PP	-1.1e-06	0.32	-0.09
		S max	FT	PP	5.2e-07	0.47	0.07
		SL	HTHL.abaxial	PP	-6.2e-06	0.76	-0.03
		SL	HTHL.adaxial	PP	-2.2e-06	0.92	-0.01
		SL	HTLL.abaxial	PP	2.5e-05	0.31	0.1
		SL	HTLL.adaxial	PP	1.9e-05	0.44	0.07
		SL	LTHL.abaxial	PP	-3.1e-06	0.88	-0.02
		SL	LTHL.adaxial	PP	1.4e-05	0.44	0.07
		SL	LTLL.abaxial	PP	2.5e-05	0.3	0.1
		SL	LTLL.adaxial	PP	3.1e-05	0.24	0.11
		SL	HN_WF_RF.abaxial	WS1	1.9e-05	0.17	0.12
		SL	HN_WF_RF.adaxial	WS1	1.1e-05	0.54	0.06
		SL	WS.L3.abaxial	WS2	9.5e-06	0.66	0.04
		SL	WS.L3.adaxial	WS2	3.7e-05	0.13	0.14
		SL	WS.L6.abaxial	WS2	7.8e-05	0.003	0.3
		SL	WS.L6.adaxial	WS2	9.8e-05	6.0e-05	0.37
		SL	WW.L3.abaxial	WS2	-5.1e-05	0.03	-0.19
		SL	WW.L3.adaxial	WS2	-1.3e-05	0.59	-0.05
		SL	WW.L6.abaxial	WS2	1.6e-05	0.37	0.08
		SL	WW.L6.adaxial	WS2	2.8e-05	0.18	0.12
		Td	CC	PP	-3.9e-09	0.36	-0.08
		Td	FL	PP	-3.5e-09	0.45	-0.07
		Td	FT	PP	3.0e-09	0.61	0.05
		Dr	CC	PP	1.2e-09	0.77	0.03
		Dr	FL	PP	-3.7e-09	0.42	-0.08
		Dr	FT	PP	2.0e-09	0.71	0.03
other	phenology	BBCH 59-87	HN_NF_RF	BW1	8.7e-05	0.52	0.06
		BBCH 59-87	HN_WF_RF	BW1	5.5e-05	0.69	0.04
		BBCH 59-87	LN_NF_IR	BW1	3e-04	0.15	0.13
		BBCH 59-87	LN_NF_RF	BW1	-2.6e-05	0.78	-0.03
		BBCH 59-87	LN_WF_RF	BW1	-5.5e-05	0.7	-0.04
		BBCH 59-87	HN_NF_RF	BW2	3e-04	0.28	0.1
		BBCH 59-87	HN_WF_RF	BW2	0.001	0.002	0.29
		BBCH 59-87	LN_NF_RF	BW2	-0.002	9.8e-09	-0.53
		BBCH 59-87	LN_WF_RF	BW2	0.001	0.003	0.26
		BBCH87	HN_NF_IR	BW1	-5.3e-05	0.82	-0.02
		BBCH87	HN_NF_RF	BW1	-2e-04	0.2	-0.12
		BBCH87	HN_WF_IR	BW1	-1e-04	0.63	-0.05
		BBCH87	HN_WF_RF	BW1	-2e-04	0.24	-0.1
		BBCH87	LN_NF_IR	BW1	-6.1e-05	0.69	-0.04
		BBCH87	LN_NF_RF	BW1	-3e-04	0.11	-0.15
		BBCH87	LN_WF_RF	BW1	-6e-04	0.006	-0.26
		BBCH87	HN_NF_RF	BW2	2.7e-05	0.94	0.007
		BBCH87	HN_WF_RF	BW2	6e-04	0.05	0.18
		BBCH87	LN_NF_RF	BW2	-0.001	5.8e-06	-0.41
		BBCH87	LN_WF_RF	BW2	4e-04	0.34	0.1
		BBCH59	HN_NF_RF	BW1	-0.002	7.7e-05	-0.34
		BBCH59	HN_WF_RF	BW1	-0.003	1e-04	-0.37
		BBCH59	LN_NF_IR	BW1	-0.003	8e-04	-0.31
		BBCH59	LN_NF_RF	BW1	-0.003	2e-04	-0.35
		BBCH59	LN_WF_RF	BW1	-0.003	2.8e-05	-0.4
		BBCH59	HN_NF_IR	BW2	-8e-04	2.1e-05	-0.36
		BBCH59	HN_NF_RF	BW2	-6e-04	0.004	-0.27
		BBCH59	HN_WF_IR	BW2	-6e-04	3e-04	-0.34
		BBCH59	HN_WF_RF	BW2	-6e-04	0.002	-0.29
		BBCH59	LN_NF_IR	BW2	-6e-04	0.002	-0.28
		BBCH59	LN_NF_RF	BW2	-3e-04	0.07	-0.17
		BBCH59	LN_WF_IR	BW2	-8e-04	2e-04	-0.36
		BBCH59	LN_WF_RF	BW2	-3e-04	0.08	-0.16
	quality	Protein yield	HN_NF_IR	BW1	7.6e-06	0.66	0.04
		Protein yield	HN_NF_RF	BW1	9.9e-06	0.7	0.04
		Protein yield	HN_WF_IR	BW1	9.2e-06	0.49	0.07
		Protein yield	HN_WF_RF	BW1	0.33	0.22	0.11
		Protein yield	LN_NF_IR	BW1	2.1e-06	0.84	0.02
		Protein yield	LN_NF_RF	BW1	6.3e-06	0.7	0.04
		Protein yield	LN_WF_RF	BW1	0.33	0.12	0.15
		Protein yield	HN_WF_RO	BW1	6.7e-06	0.39	0.07
		Protein yield	HN_NF_IR	BW2	4.4e-05	7.3e-09	0.56
		Protein yield	HN_NF_RF	BW2	4.1e-05	1.7e-13	0.7
		Protein yield	HN_WF_IR	BW2	9.4e-06	0.08	0.17
		Protein yield	HN_WF_RF	BW2	3.0e-05	2.1e-10	0.57
		Protein yield	LN_NF_IR	BW2	1.6e-05	7e-04	0.32
		Protein yield	LN_NF_RF	BW2	2.2e-05	1.3e-09	0.56
		Protein yield	LN_WF_IR	BW2	9.2e-06	0.002	0.3
		Protein yield	LN_WF_RF	BW2	3.3e-05	7.6e-11	0.61
		Protein yield	HN_WF_RO	BW2	3.1e-05	2.5e-05	0.38
		Falling number	HN_NF_IR	BW1	-0.003	0.009	-0.25
		Falling number	HN_NF_RF	BW1	-0.003	0.003	-0.28
		Falling number	HN_WF_IR	BW1	-0.004	0.003	-0.27
		Falling number	HN_WF_RF	BW1	-0.003	0.006	-0.25
		Falling number	LN_NF_IR	BW1	-0.008	2.9e-07	-0.5
		Falling number	LN_NF_RF	BW1	-0.003	0.002	-0.3
		Falling number	LN_WF_RF	BW1	-0.005	7e-04	-0.31
		Falling number	HN_NF_RF	BW2	-4.4e-05	1e-04	-0.36
		Falling number	HN_WF_RF	BW2	-4.1e-05	0.002	-0.28
		Falling number	LN_NF_RF	BW2	-4.6e-05	0.004	-0.26
		Falling number	LN_WF_RF	BW2	-3.5e-05	0.007	-0.26
		Sedimentation	HN_NF_IR	BW1	-4e-04	0.01	-0.22
		Sedimentation	HN_NF_RF	BW1	-3e-04	0.02	-0.22
		Sedimentation	HN_WF_IR	BW1	-2.6	0.55	-0.06
		Sedimentation	HN_WF_RF	BW1	-3	0.46	-0.07
		Sedimentation	LN_NF_IR	BW1	-2.9	0.33	-0.09
		Sedimentation	LN_NF_RF	BW1	-1.6	0.57	-0.05
		Sedimentation	LN_WF_RF	BW1	-5e-04	0.006	-0.25
		Sedimentation	HN_WF_RO	BW1	-5e-04	0.007	-0.25
		Sedimentation	HN_NF_IR	BW2	-6.1e-05	0.45	-0.07
		Sedimentation	HN_NF_RF	BW2	-2e-04	0.03	-0.21
		Sedimentation	HN_WF_IR	BW2	-8.0e-05	0.29	-0.1
		Sedimentation	HN_WF_RF	BW2	-8.5e-05	0.22	-0.12
		Sedimentation	LN_NF_IR	BW2	-1.9e-05	0.72	-0.03
		Sedimentation	LN_NF_RF	BW2	-5.9e-06	0.9	-0.01
		Sedimentation	LN_WF_IR	BW2	-4.3e-05	0.38	-0.08
		Sedimentation	LN_WF_RF	BW2	-9.7e-07	0.98	-0.002
		Sedimentation	HN_WF_RO	BW2	-1.0e-04	0.38	-0.08
		Crude protein	HN_NF_IR	BW1	-0.35	0.06	-0.17
		Crude protein	HN_NF_RF	BW1	-0.29	0.09	-0.16
		Crude protein	HN_WF_IR	BW1	-0.52	0.03	-0.2
		Crude protein	HN_WF_RF	BW1	-0.41	0.06	-0.18
		Crude protein	LN_NF_IR	BW1	-0.48	0.01	-0.23
		Crude protein	LN_NF_RF	BW1	-0.29	0.12	-0.15
		Crude protein	LN_WF_RF	BW1	-0.41	0.03	-0.2
		Crude protein	HN_WF_RO	BW1	-7.6e-05	2.0e-05	-0.39
		Crude protein	HN_NF_IR	BW2	-4.5e-05	5.0e-08	-0.5
		Crude protein	HN_NF_RF	BW2	-4.5e-05	7.8e-10	-0.55
		Crude protein	HN_WF_IR	BW2	-5.5e-05	6.1e-12	-0.6
		Crude protein	HN_WF_RF	BW2	-2.4e-05	5.8e-07	-0.47
		Crude protein	LN_NF_IR	BW2	-3.6e-05	5.6e-11	-0.62
		Crude protein	LN_NF_RF	BW2	-3.5e-05	1.7e-09	-0.56
		Crude protein	LN_WF_IR	BW2	-4.3e-05	1.5e-13	-0.67
		Crude protein	LN_WF_RF	BW2	-1.8e-05	1.7e-08	-0.53
		Crude protein	HN_WF_RO	BW2	-4.7e-05	8.5e-10	-0.56
	yield	GY	HN_NF_IR	BW1	3.4	0.43	0.08
		GY	HN_NF_RF	BW1	4.1	0.46	0.07
		GY	HN_WF_IR	BW1	3.7	0.09	0.16
		GY	HN_WF_RF	BW1	4.6	0.08	0.17
		GY	LN_NF_IR	BW1	4.1	0.07	0.15
		GY	LN_NF_RF	BW1	3.7	0.37	0.09
		GY	LN_WF_RF	BW1	4.1	0.02	0.22
		GY	HN_WF_RO	BW1	2.5	0.1	0.15
		GY	HN_NF_IR	BW2	4e-04	3.3e-10	0.61
		GY	HN_NF_RF	BW2	6e-04	7.2e-15	0.71
		GY	HN_WF_IR	BW2	3e-04	1.7e-06	0.46
		GY	HN_WF_RF	BW2	4e-04	4.4e-13	0.61
		GY	LN_NF_IR	BW2	3e-04	3.8e-07	0.47
		GY	LN_NF_RF	BW2	5e-04	2.1e-13	0.65
		GY	LN_WF_IR	BW2	3e-04	1.2e-09	0.59
		GY	LN_WF_RF	BW2	4e-04	1.5e-11	0.62
		GY	HN_WF_RO	BW2	5e-04	4.4e-08	0.51
		HI	HN_NF_IR	BW1	0.02	0.11	0.15
		HI	HN_NF_RF	BW1	0.02	0.19	0.13
		HI	HN_WF_IR	BW1	0.02	0.03	0.22
		HI	HN_WF_RF	BW1	0.02	0.02	0.22
		HI	LN_NF_IR	BW1	0.03	0.05	0.18
		HI	LN_NF_RF	BW1	0.02	0.11	0.16
		HI	LN_WF_RF	BW1	0.01	0.08	0.16
		HI	HN_WF_RO	BW1	0.03	0.02	0.22
		HI	HN_NF_IR	BW2	2.5e-06	5.9e-09	0.52
		HI	HN_NF_RF	BW2	2.6e-06	3.5e-11	0.66
		HI	HN_WF_IR	BW2	1.2e-06	4.4e-05	0.39
		HI	HN_WF_RF	BW2	1.6e-06	5.9e-09	0.56
		HI	LN_NF_IR	BW2	9.8e-07	7e-04	0.33
		HI	LN_NF_RF	BW2	2.6e-06	1.2e-14	0.7
		HI	LN_WF_IR	BW2	1.7e-06	8.7e-07	0.46
		HI	LN_WF_RF	BW2	1.8e-06	3.9e-15	0.7
		HI	HN_WF_RO	BW2	2.4e-06	2.7e-11	0.65
		DM.all.87	HN_NF_IR	BW1	-4.1e-05	0.83	-0.02
		DM.all.87	HN_NF_RF	BW1	-5.6e-05	0.84	-0.02
		DM.all.87	HN_WF_IR	BW1	1.4e-05	0.95	0.006
		DM.all.87	HN_WF_RF	BW1	6.0e-05	0.7	0.03
		DM.all.87	LN_NF_IR	BW1	-1e-04	0.43	-0.07
		DM.all.87	LN_NF_RF	BW1	-1e-04	0.53	-0.06
		DM.all.87	LN_WF_RF	BW1	5e-04	0.02	0.21
		DM.all.87	HN_WF_RO	BW1	-1e-04	0.44	-0.07
		DM.all.87	HN_NF_IR	BW2	-2e-04	0.02	-0.21
		DM.all.87	HN_NF_RF	BW2	5e-04	1.4e-09	0.55
		DM.all.87	HN_WF_IR	BW2	-4e-04	2.5e-06	-0.42
		DM.all.87	HN_WF_RF	BW2	4e-04	3.6e-09	0.55
		DM.all.87	LN_NF_IR	BW2	3e-04	6.7e-07	0.45
		DM.all.87	LN_NF_RF	BW2	3e-04	4.8e-06	0.42
		DM.all.87	LN_WF_IR	BW2	-1e-04	0.12	-0.15
		DM.all.87	LN_WF_RF	BW2	4e-04	4.2e-05	0.39
		DM.all.87	HN_WF_RO	BW2	4e-04	9e-04	0.31
sink	spike	DM.spike.87	HN_NF_RF	BW2	8e-04	2.8e-12	0.62
		DM.spike.87	HN_WF_RF	BW2	4e-04	0.002	0.3
		DM.spike.87	LN_NF_RF	BW2	7e-04	5.9e-12	0.6
		DM.spike.87	LN_WF_RF	BW2	9e-04	6.8e-12	0.62
		GN	HN_NF_IR	BW1	104.8	0.1	0.15
		GN	HN_NF_RF	BW1	132.2	0.32	0.09
		GN	HN_WF_IR	BW1	95.4	0.12	0.15
		GN	HN_WF_RF	BW1	132.3	0.1	0.15
		GN	LN_NF_IR	BW1	93.8	0.09	0.16
		GN	LN_NF_RF	BW1	106.5	0.22	0.12
		GN	LN_WF_RF	BW1	147.6	0.03	0.2
		GN	HN_WF_RO	BW1	68.1	0.19	0.13
		GN	HN_NF_IR	BW2	0.007	1.1e-09	0.6
		GN	HN_NF_RF	BW2	0.02	1.1e-14	0.76
		GN	HN_WF_IR	BW2	0.005	1.2e-05	0.39
		GN	HN_WF_RF	BW2	0.01	6.2e-13	0.69
		GN	LN_NF_IR	BW2	0.007	3.8e-13	0.7
		GN	LN_NF_RF	BW2	0.01	2.2e-16	0.75
		GN	LN_WF_IR	BW2	0.006	2.3e-07	0.5
		GN	LN_WF_RF	BW2	0.009	2.9e-12	0.68
		GN	HN_WF_RO	BW2	0.01	3.7e-13	0.65
		GpS	HN_NF_IR	BW1	2.7	0.06	0.18
		GpS	HN_NF_RF	BW1	3.1	0.07	0.17
		GpS	HN_WF_IR	BW1	4e-04	6e-04	0.35
		GpS	HN_WF_RF	BW1	3.5	0.009	0.23
		GpS	LN_NF_IR	BW1	3.3	0.01	0.24
		GpS	LN_NF_RF	BW1	3.5	0.03	0.22
		GpS	LN_WF_RF	BW1	9.9e-05	0.13	0.13
		GpS	HN_WF_RO	BW1	3.8	0.02	0.21
		GpS	HN_NF_IR	BW2	2e-04	6.6e-09	0.55
		GpS	HN_NF_RF	BW2	3e-04	2.1e-12	0.66
		GpS	HN_WF_RF	BW2	2e-04	7.0e-07	0.49
		GpS	LN_NF_IR	BW2	1e-04	7.8e-05	0.38
		GpS	LN_NF_RF	BW2	3e-04	4.9e-16	0.72
		GpS	LN_WF_RF	BW2	2e-04	3.2e-09	0.54
		GpS	HN_WF_RO	BW2	2e-04	8.9e-09	0.56
		DM.spike.59	HN_NF_RF	BW2	8.1e-05	1e-04	0.36
		DM.spike.59	HN_WF_RF	BW2	2.2e-05	0.33	0.09
		DM.spike.59	LN_NF_RF	BW2	1e-04	3.7e-10	0.58
		DM.spike.59	LN_WF_RF	BW2	3.5e-05	0.06	0.19
		SN.59	HN_NF_RF	BW2	0.001	0.004	0.29
		SN.59	HN_WF_RF	BW2	-1.1e-05	0.98	-0.002
		SN.59	LN_NF_RF	BW2	8e-04	0.07	0.18
		SN.59	LN_WF_RF	BW2	2e-04	0.58	0.05
		TGW	HN_NF_IR	BW1	-2e-04	0.01	-0.22
		TGW	HN_NF_RF	BW1	-2e-04	0.01	-0.23
		TGW	HN_WF_IR	BW1	-1e-04	0.08	-0.16
		TGW	HN_WF_RF	BW1	-6.8e-05	0.3	-0.09
		TGW	LN_NF_IR	BW1	-1e-04	0.05	-0.18
		TGW	LN_NF_RF	BW1	-2e-04	0.03	-0.21
		TGW	LN_WF_RF	BW1	-7.9e-05	0.11	-0.15
		TGW	HN_WF_RO	BW1	-6.8e-05	0.22	-0.12
		TGW	HN_NF_IR	BW2	-9.9e-06	0.71	-0.04
		TGW	HN_NF_RF	BW2	-8.3e-06	0.75	-0.03
		TGW	HN_WF_IR	BW2	-1e-04	8.4e-06	-0.4
		TGW	HN_WF_RF	BW2	3.9e-06	0.83	0.02
		TGW	LN_NF_IR	BW2	-4.7e-05	0.11	-0.16
		TGW	LN_NF_RF	BW2	-3.3e-05	0.18	-0.12
		TGW	LN_WF_IR	BW2	-7.5e-05	0.002	-0.28
		TGW	LN_WF_RF	BW2	5.0e-05	0.02	0.2
		TGW	HN_WF_RO	BW2	-3.5e-05	0.15	-0.13
		SN	HN_NF_IR	BW1	2e-04	0.83	0.02
		SN	HN_NF_RF	BW1	0.001	0.06	0.18
		SN	HN_WF_IR	BW1	9e-04	0.3	0.1
		SN	HN_WF_RF	BW1	0.001	0.12	0.15
		SN	LN_NF_IR	BW1	9e-04	0.26	0.11
		SN	LN_NF_RF	BW1	4e-04	0.54	0.05
		SN	LN_WF_RF	BW1	0.003	6e-04	0.34
		SN	HN_WF_RO	BW1	0.001	0.19	0.11
		SN	HN_NF_IR	BW2	4e-04	0.12	0.15
		SN	HN_NF_RF	BW2	0.001	4.1e-05	0.39
		SN	HN_WF_RF	BW2	3e-04	0.27	0.1
		SN	LN_NF_IR	BW2	3e-04	0.1	0.16
		SN	LN_NF_RF	BW2	5e-04	0.17	0.13
		SN	LN_WF_RF	BW2	-3e-04	0.35	-0.09
		SN	HN_WF_RO	BW2	0.001	0.003	0.28
		SN.tiller ratio	HN_NF_RF	BW2	3.5e-06	0.02	0.22
		SN.tiller ratio	HN_WF_RF	BW2	3.1e-07	0.81	0.02
		SN.tiller ratio	LN_NF_RF	BW2	-4.4e-07	0.77	-0.03
		SN.tiller ratio	LN_WF_RF	BW2	-8.3e-09	1	-5e-04
source/sink	canopy	DM.stem.59	HN_NF_RF	BW2	2e-04	3.7e-05	0.37
		DM.stem.59	HN_WF_RF	BW2	1.8e-05	0.72	0.03
		DM.stem.59	LN_NF_RF	BW2	3e-04	7.8e-08	0.48
		DM.stem.59	LN_WF_RF	BW2	9.6e-05	0.07	0.17
		DM.all.59	HN_NF_RF	BW2	2e-04	0.003	0.27
		DM.all.59	HN_WF_RF	BW2	7.8e-05	0.31	0.09
		DM.all.59	LN_NF_RF	BW2	3e-04	0.009	0.25
		DM.all.59	LN_WF_RF	BW2	9.9e-06	0.91	0.01
		DM.straw.59	HN_NF_RF	BW2	2e-04	0.01	0.22
		DM.straw.59	HN_WF_RF	BW2	5.2e-05	0.45	0.07
		DM.straw.59	LN_NF_RF	BW2	2e-04	0.06	0.16
		DM.straw.59	LN_WF_RF	BW2	-2.4e-05	0.72	-0.03
		Tiller	HN_NF_RF	BW2	3e-04	0.62	0.05
		Tiller	HN_WF_RF	BW2	-6e-04	0.22	-0.12
		Tiller	LN_NF_RF	BW2	6e-04	0.21	0.12
		Tiller	LN_WF_RF	BW2	0.001	0.005	0.27
		Tiller	HTHL	PP	-1.2e-05	0.57	-0.06
		Tiller	HTLL	PP	-1.6e-05	1.3e-05	-0.41
		Tiller	LTHL	PP	-7.3e-06	0.38	-0.08
		Tiller	LTLL	PP	-9.9e-06	0.01	-0.23
		DM.straw.87	HN_NF_IR	BW1	-4e-04	0.002	-0.28
		DM.straw.87	HN_NF_RF	BW1	-3e-04	0.007	-0.25
		DM.straw.87	HN_WF_IR	BW1	-5e-04	4.4e-05	-0.35
		DM.straw.87	HN_WF_RF	BW1	-5e-04	4.3e-05	-0.39
		DM.straw.87	LN_NF_IR	BW1	-5e-04	1.3e-05	-0.4
		DM.straw.87	LN_NF_RF	BW1	-5e-04	1e-04	-0.37
		DM.straw.87	LN_WF_RF	BW1	-8.2e-05	0.61	-0.05
		DM.straw.87	HN_WF_RO	BW1	-4e-04	1e-04	-0.37
		DM.straw.87	HN_NF_IR	BW2	-5e-04	7.4e-05	-0.4
		DM.straw.87	HN_NF_RF	BW2	-8.0e-05	0.1	-0.16
		DM.straw.87	HN_WF_IR	BW2	-3e-04	7.1e-08	-0.54
		DM.straw.87	HN_WF_RF	BW2	-3.0e-05	0.5	-0.06
		DM.straw.87	LN_NF_IR	BW2	9.5e-05	0.05	0.18
		DM.straw.87	LN_NF_RF	BW2	-1e-04	7e-04	-0.33
		DM.straw.87	LN_WF_IR	BW2	-2e-04	1e-04	-0.36
		DM.straw.87	LN_WF_RF	BW2	-2.6e-05	0.43	-0.07
		DM.straw.87	HN_WF_RO	BW2	-7.3e-05	0.21	-0.12
		DM.leaf.59	HN_NF_RF	BW2	-4.1e-05	0.21	-0.12
		DM.leaf.59	HN_WF_RF	BW2	2.3e-05	0.42	0.07
		DM.leaf.59	LN_NF_RF	BW2	-1e-04	0.22	-0.12
		DM.leaf.59	LN_WF_RF	BW2	-8.5e-05	0.008	-0.26
		DM.L3	HTHL	PP	-1e-04	0.13	-0.13
		DM.L3	HTLL	PP	-6.7e-07	0.98	-0.003
		DM.L3	LTHL	PP	-1e-04	2e-04	-0.34
		DM.L3	LTLL	PP	-4.6e-05	0.32	-0.09
		Height	HN_NF_IR	BW1	-6.6	0.1	-0.16
		Height	HN_NF_RF	BW1	-4.5	0.12	-0.14
		Height	HN_WF_IR	BW1	-7.3	0.02	-0.22
		Height	HN_WF_RF	BW1	-4.6	0.13	-0.14
		Height	LN_NF_IR	BW1	-7.6	0.08	-0.17
		Height	LN_NF_RF	BW1	-6.2	0.1	-0.17
		Height	LN_WF_RF	BW1	-3.3	0.21	-0.12
		Height	HN_NF_IR	BW2	-3e-04	6.5e-10	-0.54
		Height	HN_NF_RF	BW2	-3e-04	6.3e-09	-0.56
		Height	HN_WF_IR	BW2	-4e-04	1.3e-09	-0.58
		Height	HN_WF_RF	BW2	-3e-04	6.6e-10	-0.62
		Height	LN_NF_IR	BW2	-2e-04	1.1e-06	-0.44
		Height	LN_NF_RF	BW2	-2e-04	1.9e-09	-0.55
		Height	LN_WF_IR	BW2	-3e-04	8.0e-10	-0.58
		Height	LN_WF_RF	BW2	-3e-04	7.2e-11	-0.59
		Height	HN_WF_RO	BW2	-1e-04	0.004	-0.29
		Height	HTHL	PP	-1.6e-05	0.47	-0.07
		Height	HTLL	PP	4.1e-05	0.24	0.11
		Height	LTHL	PP	1.0e-05	0.54	0.06
		Height	LTLL	PP	-9.6e-07	0.97	-0.003
		DM.Canopy	HTHL	PP	-1.1e-06	0.55	-0.06
		DM.Canopy	HTLL	PP	-9.4e-07	0.001	-0.3
		DM.Canopy	LTHL	PP	-1.1e-06	0.1	-0.15
		DM.Canopy	LTLL	PP	-6.3e-07	0.005	-0.27
	nutrient	WSC.tiller	HN_WF_RF	WS1	9e-04	0.03	0.2
		WSC.leaf	HN_WF_RF	BW2	2e-04	0.09	0.15
		WSC.spike	HN_WF_RF	BW2	0.001	2.0e-07	0.45
		WSC.stem	HN_WF_RF	BW2	6e-04	0.003	0.27
		N.leaf	HN_WF_RF	BW2	-2.2e-05	0.22	-0.11
		N.spike	HN_WF_RF	BW2	5.2e-05	9.1e-05	0.37
		N.stem	HN_WF_RF	BW2	5.6e-06	0.32	0.09
